# Supplementary material for: Identification of Markers Associated with Wheat Dwarf Virus (WDV) Tolerance/Resistance in Barley (Hordeum vulgare ssp. vulgare) Using Genome-Wide Association Studies
Source: Viruses. 2023 Jul 18;15(7):1568. doi: 10.3390/v15071568 (PMC10385604; doi:10.3390/v15071568)
Supplement: Supplementary file 1 [file viruses-15-01568-s001.zip]

Archive with 2 entries (2 files):
- all_supplementary_Tables.xlsx
- Figure S1 to S3.zip
