# Supplementary material for: Identification of Markers Associated with Wheat Dwarf Virus (WDV) Tolerance/Resistance in Barley (Hordeum vulgare ssp. vulgare) Using Genome-Wide Association Studies
Source: Viruses. 2023 Jul 18;15(7):1568. doi: 10.3390/v15071568 (PMC10385604; doi:10.3390/v15071568)
Supplement: Supplementary file 1 [file viruses-15-01568-s001.zip › all_supplementary_Tables.xlsx]

## Sheet: Table S1
	Table S1: Trait performance of all investigated barley genotypes.
	Trait	Treatmenta	Nb	Meanc	Minimumd	Maximumd	Sde	CVf
	Relative virus titer	I-variant	3444	0.224569	-0.03	1.84	0.509252	226.769
	Total grain weight	I-variant	370	11.2524	0	287.42	31.5802	280.653
		C-variant	457	162.051	2.22	781.68	101.461	62.6105
	Plant Height	I-variant	1037	59.5966	0.67	159	42.5302	71.3635
		C-variant	2496	116.342	49	224	20.3992	17.5338
	Number of ears per plant	I-variant	1045	6.59904	0	52	8.3821	127.02
		C-variant	2490	17.7711	1	117	11.3864	64.0725
	Thousand grain weight	I-variant	350	25.604	5	48.3146	8.71083	34.0214
		C-variant	457	43.0167	24.3866	64.8276	7.69338	17.8846
	a Treatment: infected (I-variant) and control (C- Variant)
	b Number of observations
	c Mean value
	d Maximum and Minimum
	e Standard deviation
	f Coefficient of variation (in %)

## Sheet:  Table S2
	Table S2: List of all common identified significant (LOD>3) markers among two or three used methods for all measured traits.
	Method	Trait	Identified SNP	Chromosome	Position	P.value	LOD
	TASSEL	Relative virus titer	JHI-Hv50k-2016-59853	2	1728375	8.514e-05	4.06987
	FARMCPU	Relative virus titer	JHI-Hv50k-2016-59853	2	1728375	8.44877e-05	4.07321
	GAPIT	Relative virus titer	JHI-Hv50k-2016-92202	2	272501172	0.000762973	3.11749
	TASSEL	Relative virus titer	JHI-Hv50k-2016-92202	2	272501172	0.00037567	3.42519
	GAPIT	Relative virus titer	SCRI_RS_208799	2	283783712	0.000472239	3.32584
	TASSEL	Relative virus titer	SCRI_RS_208799	2	283783712	0.00031546	3.50106
	GAPIT	Relative virus titer	JHI-Hv50k-2016-115026	2	614382128	0.000888174	3.0515
	TASSEL	Relative virus titer	JHI-Hv50k-2016-115026	2	614382128	0.00078035	3.10771
	TASSEL	Relative virus titer	JHI-Hv50k-2016-202418	3	561475004	0.00098419	3.00692
	FARMCPU	Relative virus titer	JHI-Hv50k-2016-202418	3	561475004	0.000599211	3.22242
	GAPIT	Relative virus titer	JHI-Hv50k-2016-202869	3	562689328	0.000313696	3.50349
	TASSEL	Relative virus titer	JHI-Hv50k-2016-202869	3	562689328	0.00025898	3.58673
	GAPIT	Relative virus titer	JHI-Hv50k-2016-202912	3	562758917	0.000330317	3.48107
	TASSEL	Relative virus titer	JHI-Hv50k-2016-202912	3	562758917	0.00025757	3.5891
	FARMCPU	Relative virus titer	JHI-Hv50k-2016-202912	3	562758917	0.000222911	3.65187
	TASSEL	Relative virus titer	JHI-Hv50k-2016-225369	3	625468601	0.00012531	3.90201
	FARMCPU	Relative virus titer	JHI-Hv50k-2016-225369	3	625468601	1.55517e-05	4.80822
	GAPIT	Relative virus titer	JHI-Hv50k-2016-285193	5	20892091	0.000191369	3.71813
	TASSEL	Relative virus titer	JHI-Hv50k-2016-285193	5	20892091	0.00023897	3.62166
	TASSEL	Relative virus titer	JHI-Hv50k-2016-356761	5	580791106	0.00017961	3.74567
	FARMCPU	Relative virus titer	JHI-Hv50k-2016-356761	5	580791106	0.000926249	3.03327
	GAPIT	Relative virus titer	SCRI_RS_236959	6	144900405	0.000470264	3.32766
	FARMCPU	Relative virus titer	SCRI_RS_236959	6	144900405	5.28007e-05	4.27736
	GAPIT	Relative virus titer	JHI-Hv50k-2016-509416	7	616471490	0.000232426	3.63371
	FARMCPU	Relative virus titer	JHI-Hv50k-2016-509416	7	616471490	1.57085e-06	5.80386
	GAPIT	Relative total grain weight	JHI-Hv50k-2016-135698	2	654445805	0.00089971	3.0459
	FARMCPU	Relative total grain weight	JHI-Hv50k-2016-135698	2	654445805	7.12805e-05	4.14703
	TASEEL	Relative total grain weight	JHI-Hv50k-2016-195152	3	528695155	9.3548e-05	4.02897
	FARMCPU	Relative total grain weight	JHI-Hv50k-2016-195152	3	528695155	0.000731477	3.1358
	GAPIT	Relative total grain weight	JHI-Hv50k-2016-196649	3	534052013	6.7799e-05	4.16878
	TASEEL	Relative total grain weight	JHI-Hv50k-2016-196649	3	534052013	0.00077376	3.11139
	FARMCPU	Relative total grain weight	JHI-Hv50k-2016-196649	3	534052013	2.76198e-06	5.55878
	GAPIT	Relative total grain weight	JHI-Hv50k-2016-254310	4	539188378	0.000936751	3.02838
	TASEEL	Relative total grain weight	JHI-Hv50k-2016-254310	4	539188378	9.4011e-06	5.02682
	GAPIT	Relative total grain weight	BOPA1_2955-452	4	552300974	0.00094761	3.02337
	TASEEL	Relative total grain weight	BOPA1_2955-452	4	552300974	2.367e-05	4.6258
	FARMCPU	Relative total grain weight	BOPA1_2955-452	4	552300974	9.43393e-05	4.02531
	GAPIT	Relative total grain weight	JHI-Hv50k-2016-338274	5	542980002	0.000309057	3.50996
	TASEEL	Relative total grain weight	JHI-Hv50k-2016-338274	5	542980002	0.00060583	3.21765
	GAPIT	Relative total grain weight	BOPA2_12_10333	5	554416618	0.000342342	3.46554
	TASEEL	Relative total grain weight	BOPA2_12_10333	5	554416618	0.00010932	3.9613
	FARMCPU	Relative total grain weight	BOPA2_12_10333	5	554416618	0.000172823	3.7624
	GAPIT	Relative total grain weight	BOPA2_12_30646	7	109297355	0.000195587	3.70866
	FARMCPU	Relative total grain weight	BOPA2_12_30646	7	109297355	3.44197e-10	9.46319
	GAPIT	Relative plant height	JHI-Hv50k-2016-8128	1	7210122	0.000240527	3.61884
	TASSEL	Relative plant height	JHI-Hv50k-2016-8128	1	7210122	0.00040119	3.39665
	GAPIT	Relative plant height	BOPA2_12_21049	2	31329721	3.28684e-05	4.48322
	TASSEL	Relative plant height	BOPA2_12_21049	2	31329721	3.4827e-05	4.45808
	FARMCPU	Relative plant height	BOPA2_12_21049	2	31329721	0.000664033	3.17781
	GAPIT	Relative plant height	BOPA2_12_30200	2	608973258	0.000285458	3.54446
	TASSEL	Relative plant height	BOPA2_12_30200	2	608973258	0.00028431	3.54621
	GAPIT	Relative plant height	BOPA2_12_31238	3	573140659	0.000147782	3.83038
	TASSEL	Relative plant height	BOPA2_12_31238	3	573140659	0.00079284	3.10081
	GAPIT	Relative plant height	JHI-Hv50k-2016-205631	3	573141427	0.000159405	3.7975
	TASSEL	Relative plant height	JHI-Hv50k-2016-205631	3	573141427	0.00086489	3.06304
	GAPIT	Relative plant height	JHI-Hv50k-2016-205612	3	573144699	4.75565e-05	4.32279
	TASSEL	Relative plant height	JHI-Hv50k-2016-205612	3	573144699	0.00026474	3.57718
	GAPIT	Relative plant height	BOPA1_2955-452	4	552300974	9.33556e-05	4.02986
	TASSEL	Relative plant height	BOPA1_2955-452	4	552300974	0.00049322	3.30696
	GAPIT	Relative plant height	SCRI_RS_239653	5	594814299	0.000793951	3.10021
	FARMCPU	Relative plant height	SCRI_RS_239653	5	594814299	0.000173704	3.76019
	GAPIT	Relative plant height	JHI-Hv50k-2016-436645	7	310014	7.78325e-05	4.10884
	TASSEL	Relative plant height	JHI-Hv50k-2016-436645	7	310014	7.5187e-05	4.12386
	GAPIT	Relative plant height	JHI-Hv50k-2016-436561	7	340559	7.78325e-05	4.10884
	TASSEL	Relative plant height	JHI-Hv50k-2016-436561	7	340559	7.5187e-05	4.12386
	GAPIT	Relative plant height	JHI-Hv50k-2016-436699	7	464701	8.97565e-05	4.04693
	TASSEL	Relative plant height	JHI-Hv50k-2016-436699	7	464701	0.00038673	3.41259
	GAPIT	Relative plant height	JHI-Hv50k-2016-435708	7	1402273	1.50284e-05	4.82309
	TASSEL	Relative plant height	JHI-Hv50k-2016-435708	7	1402273	7.4162e-05	4.12982
	FARMCPU	Relative plant height	JHI-Hv50k-2016-435708	7	1402273	1.06672e-06	5.97195
	TASSEL	Relative number of ears per plant	JHI-Hv50k-2016-17036	1	28473171	0.00054109	3.26673
	FARMCPU	Relative number of ears per plant	JHI-Hv50k-2016-17036	1	28473171	1.15775e-05	4.93638
	GAPIT	Relative number of ears per plant	JHI-Hv50k-2016-123144	2	631278948	0.000180915	3.74253
	TASSEL	Relative number of ears per plant	JHI-Hv50k-2016-123144	2	631278948	0.00084813	3.07154
	FARMCPU	Relative number of ears per plant	JHI-Hv50k-2016-123144	2	631278948	2.68337e-06	5.57132
	GAPIT	Relative number of ears per plant	JHI-Hv50k-2016-142550	2	666139797	6.4289e-05	4.19186
	TASSEL	Relative number of ears per plant	JHI-Hv50k-2016-142550	2	666139797	0.00010476	3.9798
	FARMCPU	Relative number of ears per plant	JHI-Hv50k-2016-142550	2	666139797	1.71303e-07	6.76624
	GAPIT	Relative number of ears per plant	JHI-Hv50k-2016-287969	5	30080535	0.000352396	3.45297
	FARMCPU	Relative number of ears per plant	JHI-Hv50k-2016-287969	5	30080535	3.49928e-07	6.45602
	GAPIT	Relative number of ears per plant	JHI-Hv50k-2016-439186	7	3871884	0.000644423	3.19083
	TASSEL	Relative number of ears per plant	JHI-Hv50k-2016-439186	7	3871884	0.00094136	3.02624
	GAPIT	Relative number of ears per plant	JHI-Hv50k-2016-474211	7	114191572	0.000593207	3.22679
	FARMCPU	Relative number of ears per plant	JHI-Hv50k-2016-474211	7	114191572	6.02515e-06	5.22003
	GAPIT	Relative thousand grain weight	SCRI_RS_160256	3	388881300	0.000330708	3.48056
	TASSEL	Relative thousand grain weight	SCRI_RS_160256	3	388881300	0.00096152	3.01704
	GAPIT	Relative thousand grain weight	JHI-Hv50k-2016-202912	3	562758917	0.00090043	3.04555
	FARMCPU	Relative thousand grain weight	JHI-Hv50k-2016-202912	3	562758917	1.55037e-05	4.80956
	GAPIT	Relative thousand grain weight	JHI-Hv50k-2016-274787	4	620608149	0.000339566	3.46908
	TASSEL	Relative thousand grain weight	JHI-Hv50k-2016-274787	4	620608149	0.00033848	3.47047
	GAPIT	Relative thousand grain weight	JHI-Hv50k-2016-383188	6	34612661	8.87345e-05	4.05191
	TASSEL	Relative thousand grain weight	JHI-Hv50k-2016-383188	6	34612661	0.00041864	3.37816
	GAPIT	Relative thousand grain weight	JHI-Hv50k-2016-383530	6	35335863	0.000207317	3.68336
	TASSEL	Relative thousand grain weight	JHI-Hv50k-2016-383530	6	35335863	0.00088678	3.05218
	GAPIT	Relative thousand grain weight	JHI-Hv50k-2016-383529	6	35336764	0.000207317	3.68336
	TASSEL	Relative thousand grain weight	JHI-Hv50k-2016-383529	6	35336764	0.00088678	3.05218
	GAPIT	Relative thousand grain weight	JHI-Hv50k-2016-436917	7	745349	0.000193875	3.71248
	TASSEL	Relative thousand grain weight	JHI-Hv50k-2016-436917	7	745349	0.00038959	3.40939
	GAPIT	Relative thousand grain weight	JHI-Hv50k-2016-435708	7	1402273	4.81629e-06	5.31729
	TASSEL	Relative thousand grain weight	JHI-Hv50k-2016-435708	7	1402273	1.7333e-05	4.76113
	FARMCPU	Relative thousand grain weight	JHI-Hv50k-2016-435708	7	1402273	8.70144e-09	8.06041
	GAPIT	Relative thousand grain weight	JHI-Hv50k-2016-439043	7	3714226	0.000439322	3.35722
	TASSEL	Relative thousand grain weight	JHI-Hv50k-2016-439043	7	3714226	0.00045432	3.34264
	GAPIT	Relative thousand grain weight	JHI-Hv50k-2016-518177	7	631725622	0.000562952	3.24953
	FARMCPU	Relative thousand grain weight	JHI-Hv50k-2016-518177	7	631725622	5.33997e-05	4.27246
